# Supplementary material for: Interaction of disparity size and depth structure on perceived numerosity in a three-dimensional space
Source: PLoS One. 2020 Apr 2;15(4):e0230847. doi: 10.1371/journal.pone.0230847 (PMC7117681; doi:10.1371/journal.pone.0230847)
Supplement: S1 Rawdata — (XLSX) [file pone.0230847.s001.xlsx]

## Sheet: Exp1_fig4
Mean biases of PSE [elements]
[arcmin]	6.8	6.8	6.8	12.7	12.7	12.7
type of stimuli	Black-white stimulus	Front-black/back-white stimulus	Front-white/back-black stimulus	Black-white stimulus	Front-black/back-white stimulus	Front-white/back-black stimulus
observer1	13.4	0	7.6	0	-14.9	-11.7
observer2	7.2	-1.8	-1.7	11.9	-9.7	-11.7
observer3	23.1	42.2	20.3	59.2	59.2	46.4
observer4	7.6	6.9	-1.7	14.2	-0.9	-0.6
observer5	49.6	10.6	20.1	7.2	-1.7	20.3
observer6	60	70.1	40.3	46.5	33.8	23.5
observer7	4.2	12.4	26.5	23.4	3.5	16.7

## Sheet: Exp2_fig5,6
Mean biases of PSE [elements]						Observer reported no surface or three surfaces.
[arcmin]	6.8	[arcmin]	12.7			[arcmin]	6.8	[arcmin]	12.7
type of stimuli	Volumetric stimulus	type of stimuli	Volumetric stimulus			type of stimuli	Volumetric stimulus	type of stimuli	Volumetric stimulus
observer8	25	observer1	-10			observer8	no surface	observer1	three surfaces
observer9	-10	observer2	0			observer9	three surfaces	observer2	no surface
observer10	0	observer3	20.3			observer10	three surfaces	observer3	three surfaces
observer11	41	observer4	10.7			observer11	three surfaces	observer4	no surface
observer12	20	observer5	28.1			observer12	no surface	observer5	three surfaces
observer13	32	observer6	61.4			observer13	no surface	observer6	no surface
observer14	23	observer7	15.4			observer14	no surface	observer7	no surface

## Sheet: Exp3_fig7
Mean biases of PSE [elements]
[arcmin]	6.8	6.8	6.8	6.8	6.8	[arcmin]	12.7	12.7	12.7	12.7	12.7
type of stimuli	Two-POTS stimulus	Up-back/down-front stimulus	Up-front/down-back stimulus	Right-front/left-back stimulus	Right-back/left-front stimulus	type of stimuli	Two-POTS stimulus	Up-back/down-front stimulus	Up-front/down-back stimulus	Right-front/left-back stimulus	Right-back/left-front stimulus
observer8	40	30	5	35.2	17.1	observer1	26.1	7.6	13.4	39.6	26.1
observer9	-5	20	20	20	-13.1	observer2	-5.8	7.6	7.6	-7.1	-5.8
observer10	44	24	24	30	26.9	observer3	23.1	34.9	-6.5	-25.9	-14.2
observer11	50	10	29.6	46.9	20	observer4	14.2	0.9	-0.9	13.4	-6.5
observer12	22	27	17	17.2	7.1	observer5	76.3	-14.7	-14.2	14.2	-9.7
observer13	20.1	22.1	30	3	22	observer6	46.5	30.8	0.4	13.4	14.2
observer14	26	0	16.2	16.1	20.2	observer7	43.3	-14.3	5.7	37.2	9.4

## Sheet: Exp4_fig9
Mean biases of PSE [elements]
[arcmin]	6.8	6.8	6.8	6.8	[arcmin]	12.7	12.7	12.7	12.7
type of stimuli	Up-back estimation	Down-front estimation	Up-front estimation	Down-back estimation	type of stimuli	Up-back estimation	Down-front estimation	Up-front estimation	Down-back estimation
observer8	7	27.9	10	-4	observer1	-3.9	-0.5	-10.8	-7.2
observer9	17	-7.5	-10	0	observer2	2.3	-5.2	0	2.3
observer10	-4	28.9	47	0	observer3	6.4	16.6	10.9	16.6
observer11	-12	28.9	11.2	9.6	observer4	0	1.2	-5.2	2.3
observer12	-7	5.6	-26	0	observer5	10.8	33.3	0	2.3
observer13	13	-0.5	7	-4.4	observer6	7.7	-12.4	1.3	21.1
observer14	5.5	-0.5	9	-4.4	observer7	-11.3	3.6	-15	7.8
